# Supplementary material for: Novel Chitosan-Silica Hybrid Hydrogels for Cell Encapsulation and Drug Delivery
Source: Int J Mol Sci. 2021 Nov 12;22(22):12267. doi: 10.3390/ijms222212267 (PMC8624171; doi:10.3390/ijms222212267)
Supplement: Supplementary file 1 [file ijms-22-12267-s001.zip]

Archive with 1 entries (1 files):
- ijms-1436377-supplementary.pdf
